# Supplementary material for: Fabrication and Characterization of Dielectric ZnCr2O4 Nanopowders and Thin Films for Parallel-Plate Capacitor Applications
Source: Micromachines (Basel). 2023 Sep 12;14(9):1759. doi: 10.3390/mi14091759 (PMC10534308; doi:10.3390/mi14091759)
Supplement: Supplementary file 1 [file micromachines-14-01759-s001.zip]

Archive with 1 entries (1 files):
- micromachines-2513474-supplementary.pdf
